# Supplementary material for: eDNA captures depth partitioning in a kelp forest ecosystem
Source: PLoS One. 2021 Nov 4;16(11):e0253104. doi: 10.1371/journal.pone.0253104 (PMC8568143; doi:10.1371/journal.pone.0253104)
Supplement: S1 Table — (XLSX) [file pone.0253104.s007.xlsx]

## Sheet: S1_Table
MiFish-U	Forward	5′- G T C G G T A A A A C T C G T G C C A G C -3′
	Reverse	3′- G T T T G A C C C T A A T C T A T G G G G T G A T A C -5'
MiFish-E	Forward	5′- G T T G G T A A A T C T C G T G C C A G C -3′
	Reverse	3′- G T T T G A T C C T A A T C T A T G G G G T G A T A C -5'
