# Supplementary material for: eDNA captures depth partitioning in a kelp forest ecosystem
Source: PLoS One. 2021 Nov 4;16(11):e0253104. doi: 10.1371/journal.pone.0253104 (PMC8568143; doi:10.1371/journal.pone.0253104)
Supplement: S2 Table — (XLSX) [file pone.0253104.s008.xlsx]

## Sheet: S2_Table
D1_0m_A	D1_0m_B	D1_0m_C	D1_10m_A	D1_10m_B	D1_10m_C	D1_1m_A	D1_1m_B	D1_1m_C	D1_5m_A	D1_5m_B	D1_5m_C	D1_9m_A	D1_9m_B	D1_9m_C	D1_SHR_A	D1_SHR_B	D1_SHR_C	D2_0m_A	D2_0m_B	D2_0m_C	D2_10m_A_e	D2_10m_A_m	D2_10m_B	D2_10m_C	D2_1m_A	D2_1m_B	D2_1m_C	D2_5m_A	D2_5m_B	D2_5m_C	D2_9m_A	D2_9m_B	D2_9m_C	D2_SHR_A	D2_SHR_B	D2_SHR_C	D3_0m_A	D3_0m_B	D3_0m_C	D3_10m_A	D3_10m_B	D3_10m_C	D3_1m_A	D3_1m_B	D3_1m_C	D3_5m_A	D3_5m_B	D3_5m_C	D3_9m_A
29489	11642	36717	32655	23756	39695	3878	0	0	18203	67125	25396	36695	49147	50109	63827	49692	36269	577	2431	1277	2400	10928	8514	21402	1315	2010	1666	5229	15895	18440	8225	3683	4428	134259	68833	110604	2985	9059	3445	15178	5539	11968	5714	4669	8736	16921	21835	19841	7860
5416	1648	2763	38348	54258	23274	1211	2444	333	10146	21455	25473	26951	25478	17960	3763	0	2347	4103	7452	2460	6513	30301	33971	10141	828	3546	1364	1108	103707	17949	46583	23574	18870	1757	5460	3319	1650	4302	6692	13277	33962	21567	5936	24281	11617	25127	25427	31277	3327
0	0	0	0	0	0	0	0	0	0	0	0	0	0	0	0	0	0	0	0	0	0	0	0	0	0	0	0	0	0	0	0	0	0	346	1218	215	0	0	0	0	0	0	0	0	0	0	0	0	0
334	0	131	0	0	0	0	0	0	0	0	0	0	0	0	0	0	0	0	0	173	77	0	0	0	20	0	0	0	0	0	0	191	0	0	0	0	0	0	0	110	64	154	0	0	0	0	0	71	38
0	0	0	0	0	0	0	0	0	0	0	0	0	0	0	364	16943	0	0	0	0	0	0	0	0	11839	0	0	0	0	0	0	0	0	0	460	10	0	0	0	0	0	0	0	0	0	0	0	0	0
0	0	0	0	0	0	0	0	0	0	0	0	0	0	0	0	0	0	0	0	0	0	0	1204	60	0	0	0	0	0	0	0	0	0	0	0	0	0	0	130	0	166	0	0	1047	0	0	0	0	0
0	0	0	0	0	0	0	0	0	0	0	0	0	0	0	567	0	768	0	0	0	0	0	0	0	0	0	0	0	0	0	0	0	0	0	0	0	0	0	0	0	0	0	0	0	0	0	0	0	0
2597	5256	9379	3742	2103	232	393	13493	2537	3001	0	436	5413	6726	2041	929	1379	0	40031	94515	70197	678	7069	166	663	50688	121977	89433	417	12038	17610	7147	519	8436	13984	3248	1484	8543	29652	37192	1234	0	1157	22037	13667	26072	18356	1951	22910	756
0	0	0	0	0	0	0	0	0	0	0	0	0	0	0	0	0	0	0	0	0	0	0	0	0	0	0	0	0	0	0	0	0	0	0	0	0	0	12	0	0	0	0	171	0	68	0	0	743	0
35728	16296	10499	14771	15947	12938	10082	21769	7364	2579	7387	2079	14635	20335	10211	4258	0	1977	6760	612	5839	2431	16778	6495	17476	1096	2491	832	17322	30832	40489	14921	16804	5386	6232	8796	9845	5053	57920	21652	5774	6397	16412	7462	31194	18790	14414	75261	17432	7382
378	0	0	893	0	0	0	0	0	340	0	0	106	0	0	0	0	0	0	0	0	0	0	0	580	0	0	0	0	0	0	0	740	0	0	0	1256	0	0	0	0	2797	0	0	0	1774	0	0	0	857
0	0	0	0	113	0	0	0	0	0	97	0	0	0	0	0	0	0	0	0	58	0	0	0	0	0	0	0	0	0	0	178	0	0	31	0	41	0	0	0	0	0	0	0	0	0	0	0	0	0
0	0	0	154	0	0	0	0	0	0	0	0	0	0	0	143	0	232	0	0	0	0	0	0	0	0	0	0	0	0	0	0	0	0	153	0	0	0	0	0	0	0	0	0	0	0	0	0	0	0
0	0	0	0	0	0	0	0	0	0	0	0	0	0	0	0	0	0	0	0	0	0	0	0	0	0	0	0	0	0	0	0	0	0	21	165	7	0	0	0	0	0	0	0	0	0	0	0	0	0
0	0	0	0	0	0	0	0	0	0	0	0	0	11	9	8	6	0	0	0	0	0	0	0	0	0	0	0	0	0	0	0	0	0	33	22	25	0	0	0	0	0	0	0	0	0	0	0	0	0
33057	34013	38863	24782	9230	23031	19408	27470	14201	6682	13757	9556	9022	14882	31028	16782	10167	11618	55595	40174	30153	1222	15453	5069	23066	23697	35196	23395	17856	37086	53309	18599	8943	10363	35727	14413	25880	14445	64831	62912	4085	7887	2143	38358	47027	22442	5886	27266	31555	3788
0	0	0	0	0	0	0	0	0	0	0	0	0	0	0	0	0	0	0	0	0	0	0	0	21	11	0	0	0	0	0	0	0	0	0	0	0	0	0	0	0	0	0	0	0	0	0	0	0	0
0	0	0	33	0	0	0	69	0	765	2095	0	2191	27	45	0	0	0	280	0	0	14782	0	746	8	0	0	0	0	3056	16119	35	4162	2837	0	19	30	6	1405	0	19838	83741	72334	5893	0	49	1581	15375	35	30655
0	0	1171	3406	62	3781	0	0	0	2874	3427	3209	3499	1786	5685	75068	53111	66788	0	0	4805	1059	1331	976	4924	4748	469	0	1547	542	3485	7706	1311	561	0	958	6417	1143	0	2408	1805	2988	0	2005	225	2228	677	9351	3569	1902
0	0	0	2709	2818	1179	0	0	0	2668	0	0	1672	1476	590	3116	0	2672	1233	0	0	0	46	6134	1192	0	0	0	0	816	0	6480	0	1438	6307	312	2583	1638	870	5187	185	2719	2375	19331	12601	596	64199	100839	32926	1539
0	195	2534	3763	27171	89448	1825	10563	8717	0	2226	9184	6540	11776	13005	237	107	0	1357	9074	76	38152	0	52314	8978	955	397	639	0	343	2898	19831	16144	5331	0	0	1486	8010	192965	1567	35	438	0	481	1479	35	0	109	7551	16906
0	9854	755	2532	9354	10950	0	0	0	0	3109	3405	2389	5206	3511	0	0	2500	0	5315	4991	0	6490	16687	25659	0	0	0	2207	3184	7094	10263	16214	9184	0	0	0	193	1910	1512	19072	17545	25298	942	9503	1886	0	10072	3220	25094
1676	418	1409	10103	8651	13169	1145	4396	281	3135	8983	11741	16241	20056	7533	535	138	327	4278	1081	4272	507	996	6900	7137	1441	0	450	1469	1725	10370	7225	1150	8734	4310	4621	9428	1008	3942	1546	969	2768	548	3743	3541	2630	7644	2800	9568	2528
49	290	6419	5648	5887	12132	1229	0	1802	0	15053	10987	9890	19350	12602	438	0	0	2539	0	0	0	0	33	4040	0	2106	0	1664	0	0	2707	3415	5173	964	1169	1310	0	0	0	2905	19810	5718	671	16681	7447	0	3266	5494	0
7424	144	1413	6193	9308	7431	3294	370	355	1186	4222	4305	7551	7929	6227	15458	2394	9280	1273	760	871	483	1766	1846	1201	0	569	0	0	3337	3971	3344	2954	824	23352	19131	17260	224	920	758	350	1231	1192	2738	1884	2935	2667	8868	4348	352
646	4352	1937	6097	6543	10196	937	994	318	2521	6482	6891	10040	13224	5910	8974	9233	12634	0	0	0	582	2047	584	2500	1604	1333	270	0	2747	2899	0	2004	1255	22171	14918	16681	312	0	2678	0	578	0	813	379	3087	1347	4095	5113	669
0	0	774	2725	305	542	0	0	0	0	0	0	2130	2775	4173	0	2417	0	3006	0	0	1473	5824	18643	4533	0	0	0	453	895	1460	6803	11573	4747	171	1055	4322	1350	0	12815	15016	7089	5801	673	1070	644	5793	11445	4704	14744
0	0	441	7622	4204	7108	315	0	906	997	293	0	7269	4139	4538	2689	912	519	0	0	0	1222	5135	9998	7471	0	243	758	518	2669	5172	2958	4121	3009	1751	2827	549	0	3151	1554	16244	14753	25175	904	2427	1553	8184	5946	2162	6767
15649	3727	1327	771	2484	857	0	5178	1352	2106	2442	1051	4654	5267	597	3686	3750	1083	3119	3694	4813	0	6914	1220	3736	3132	6028	905	2061	2940	6477	567	1247	712	0	144	2632	1906	7230	1232	3623	2074	5112	4362	6386	21297	78	3829	888	329
0	3991	2490	6169	6339	7151	5447	0	1048	2335	602	3712	1686	8034	5054	19196	7469	9783	372	2213	6028	1138	832	1404	4911	6372	2337	0	1324	896	9827	2000	672	3445	5497	3608	10724	3558	7740	8525	3722	0	2543	5829	4525	494	10960	15117	9105	857
14641	17690	31810	61128	50309	48576	48619	6660	0	38261	39441	58014	72381	111591	65359	11421	8315	7280	3818	942	4726	302	7754	6280	1120	5627	2600	0	47	11775	11360	5555	1446	5897	13911	38861	23209	2737	8549	16056	7893	3088	9417	8777	15571	3863	20707	40076	85986	3258
0	871	0	2161	1832	2451	0	0	0	123	1041	1241	575	385	1822	462	0	758	0	1089	352	0	3456	12791	10428	504	871	581	238	2821	1049	3538	9943	284	6709	654	8285	387	0	4723	37348	13554	17843	4564	1481	2491	7380	7905	5093	22807
445	138	233	519	903	1698	1090	240	600	204	335	294	396	1670	619	982	676	3018	513	220	585	2024	488	4584	4443	806	403	456	150	697	2130	3979	1917	1663	1357	674	1009	977	7583	2436	14454	28497	31997	1116	2536	3755	4217	3727	2319	17110
0	0	0	2193	0	486	4819	0	433	1269	0	601	2271	4110	1221	0	0	1026	0	692	0	4346	3327	8329	4251	433	1319	0	577	1231	0	19878	3048	0	0	0	2392	1264	8466	19301	6389	14611	0	5067	5967	7680	0	1205	0	0
0	0	5393	2620	4863	5776	2336	0	0	1414	3017	5419	4787	4133	10975	13068	3085	7181	0	1009	1086	67	0	495	1710	0	0	0	1140	2928	6119	0	1575	341	3091	4702	8713	814	0	0	0	0	0	1677	1445	0	6654	1662	3733	74
2371	336	0	1073	2573	1502	1077	0	0	132	3379	2155	2968	5808	3144	4638	2660	6013	0	227	2161	713	0	1315	0	260	1223	0	1053	2327	7355	3495	1630	1373	4695	5460	3833	373	0	438	0	0	0	1891	1534	2159	1765	345	3060	0
0	0	2579	1334	3102	413	0	0	0	1649	596	1847	3456	12312	4556	10212	0	4108	0	0	0	1562	0	0	0	0	0	0	0	2048	0	0	812	986	6774	12046	4044	0	6488	0	0	0	0	16	1943	0	0	0	2600	0
5326	0	5627	0	3040	1645	291	3114	2247	1801	686	1206	972	5075	900	1436	255	3728	6309	13759	13420	0	0	0	0	11888	3363	9529	734	396	727	1184	0	0	239	0	0	0	2617	4097	0	0	0	0	1441	482	0	3901	2816	0
0	0	722	4091	843	4307	0	0	0	1447	2523	0	0	257	2822	0	675	1161	0	0	0	1807	10013	3215	3809	0	0	0	1262	1408	0	13923	557	0	670	3471	0	135	3887	4217	3933	1277	4297	1301	0	0	5468	10263	1075	0
6383	1797	1345	6377	2656	3443	1887	1190	0	358	4229	454	5534	3706	2706	330	67	2409	2134	0	3361	0	5934	66	1318	0	585	0	699	1703	476	1291	903	1212	2589	629	1255	697	2694	1015	0	813	0	5823	1216	1173	0	753	974	2088
58	2159	7116	4715	9	83	6700	3819	5883	0	0	1740	639	1374	25	0	0	0	372	1956	0	278	37	37	977	13	3100	0	1309	3926	707	836	1452	3944	2896	2394	967	5007	0	1429	0	850	274	49	1039	15978	15519	4065	0	15
124629	71572	50740	26546	26017	22924	60672	131790	31382	13679	24439	18822	23058	22355	35520	18806	1860	9109	127078	83782	157506	7993	44079	55567	81230	173242	119370	100739	36880	106112	100459	65846	30333	21664	14622	15449	22158	12655	59776	48457	28840	52638	33801	46641	36147	44831	33677	50438	40715	22782
125	6443	0	5444	594	2599	5379	232	1203	2572	5881	1372	4767	1136	254	4373	0	5381	0	4741	58	836	409	3685	1697	95	0	0	168	3613	1701	3014	603	0	1590	2345	3122	3256	6651	9178	2666	135	0	6741	5608	7764	652	6597	4928	0
0	0	0	5582	5442	593	0	0	0	0	0	0	7389	0	0	0	0	0	0	0	0	3302	0	399	12855	0	0	0	2829	0	0	0	0	0	314	0	0	0	0	0	7168	6151	5262	0	0	5064	31	0	0	13534
9478	312	0	1477	836	2517	0	0	0	2297	2937	3986	41	0	5243	6535	264	1925	0	0	0	673	0	0	1614	0	0	1287	0	0	1391	71	0	0	4855	2115	2086	0	2602	0	0	0	0	0	2946	0	1607	0	3138	0
0	0	0	1442	53	0	0	0	0	0	0	0	0	0	0	0	0	0	0	0	0	569	4291	7731	0	0	0	0	0	406	0	4077	0	0	0	0	0	0	0	0	7802	10357	0	0	0	0	0	5425	0	6597
0	0	0	0	0	0	0	0	0	0	0	0	0	0	1633	0	0	0	0	0	0	0	0	0	0	0	0	0	0	0	0	0	0	0	130	0	100	9875	0	0	0	0	0	0	0	0	0	0	0	0
0	0	0	858	3780	2999	0	0	0	272	0	0	303	34	391	670	0	838	236	0	0	1772	1430	0	0	0	757	0	0	0	0	0	498	344	3169	1941	3291	142	1947	2710	48	0	0	2025	104	181	74	1323	5775	3298
0	0	0	0	3024	2492	0	0	0	0	1494	1036	1417	0	333	6219	0	3646	0	0	0	0	0	0	39	0	0	0	0	0	0	0	0	0	2208	19684	2401	0	0	0	0	0	0	0	0	0	0	0	0	0
0	0	0	5017	4458	0	4736	0	0	129	0	0	1997	1520	52	0	1623	0	113	0	0	0	0	3206	6062	0	508	0	0	850	0	357	4077	1719	0	943	0	302	3824	0	949	0	0	0	0	1846	0	4092	0	0
0	0	0	1848	0	1275	0	0	0	0	2976	831	993	0	0	0	0	0	537	0	6070	3248	4547	1249	0	0	5925	0	0	1675	0	3970	505	3245	0	265	203	422	0	895	2751	190	1134	3159	1484	1003	0	0	3206	525
0	0	0	0	0	2380	0	0	0	0	0	0	0	0	0	2766	0	1437	0	0	0	0	4522	1094	1119	0	0	0	0	0	2312	0	0	539	3293	0	2174	0	0	0	9593	6898	1650	0	0	309	276	3025	739	3904
13797	3200	4967	104072	32876	19506	7155	973	177	499	2089	2931	24654	25878	14466	0	1334	0	4600	2618	9033	11637	31707	66173	46577	652	2292	4912	7885	28094	5611	113529	102340	44995	0	0	0	799	15142	12540	90024	74881	67104	18034	70810	7813	18976	13366	18096	43580
944	0	932	577	0	541	639	1469	764	0	0	0	0	0	0	2014	99	9072	576	1049	383	1032	0	0	1090	2195	2641	1664	0	318	167	185	936	113	3554	1646	2519	17	0	0	0	1015	43	732	317	1984	78	6798	0	254
0	0	204	46	426	359	0	602	0	0	0	1120	0	2192	0	1417	148	601	0	0	497	0	1488	11678	3771	460	0	0	0	6770	956	3490	402	2024	3394	2277	412	854	2063	6148	1601	3164	92	3327	4571	207	559	0	3151	4654
0	1630	0	0	1529	875	0	0	0	0	0	2850	122	1731	1779	0	0	0	3391	0	0	0	1735	583	431	0	0	0	0	0	0	0	0	1146	1068	0	3097	0	0	652	0	4648	1856	0	558	879	1323	2677	3732	0
0	0	0	0	2641	4885	6516	0	0	1315	0	212	7819	5570	1610	0	0	0	2675	0	0	268	0	270	4135	0	0	0	0	0	0	198	0	2534	4718	0	2765	0	0	1689	0	0	0	923	142	0	0	2569	0	0
17	0	282	226	0	675	0	0	0	157	1601	462	0	0	1693	30	3512	28	0	812	0	0	0	0	0	0	0	0	0	0	499	0	0	0	6493	5553	3208	0	6994	0	0	0	0	1322	569	2934	1941	0	6340	0
0	0	0	0	0	115	0	0	0	0	0	0	0	1460	376	90	0	238	0	0	0	0	0	988	1522	0	3979	0	0	0	0	3721	475	308	0	0	0	0	0	0	4597	7887	1966	0	0	0	0	8357	0	0
0	0	0	0	0	0	0	498	0	0	0	0	0	0	0	0	0	0	0	0	0	99	5007	195	1277	0	0	0	0	0	0	0	0	0	0	0	0	0	0	0	0	2314	4009	0	9591	616	0	0	0	0
0	0	0	0	0	0	0	0	0	0	0	0	0	0	0	0	0	0	0	0	0	0	0	0	0	0	0	0	0	0	0	0	0	0	627	0	54	0	0	0	0	0	0	0	0	0	0	0	0	0
0	0	0	2532	2081	1801	0	0	0	0	0	0	894	0	0	0	0	0	0	0	0	0	3130	0	932	313	0	0	0	0	0	3410	0	0	0	0	0	374	0	0	0	0	2768	0	0	2731	0	0	4732	1700
0	1678	0	487	0	2165	0	5984	0	263	307	0	228	97	391	0	1140	805	0	0	0	0	0	838	0	0	0	0	0	389	0	839	0	202	1247	1990	473	0	2948	0	0	1091	0	0	0	765	0	0	0	407
27466	1222	784	33707	37338	25460	1508	0	0	2696	18524	10767	31685	36539	24971	61359	97450	50980	0	826	377	3529	2390	2307	8282	0	1810	2344	2338	3065	6141	7376	1504	3048	80398	39112	81263	2143	10277	7983	418	1893	386	1518	1866	4402	2554	15954	15358	230
3108	0	0	0	0	971	70	0	0	268	276	0	0	3628	0	0	0	0	0	0	0	0	0	0	1928	0	1515	0	0	0	0	0	0	268	0	0	333	243	0	5945	0	774	0	1059	0	0	0	0	1065	2619
0	0	0	4427	3297	0	0	0	0	0	312	135	0	0	620	11	0	0	78	0	0	0	0	2828	0	46	0	0	0	0	982	0	0	0	0	0	1858	217	0	0	0	58	0	0	1030	524	0	6061	0	0
0	0	0	0	0	404	0	0	0	0	0	0	0	0	0	0	0	0	0	0	0	0	0	0	0	0	0	0	0	0	0	0	0	0	4309	980	567	0	0	0	0	0	0	0	0	0	0	0	0	0
0	0	0	0	766	0	0	2499	0	0	0	0	0	0	0	1132	0	1972	1321	0	0	0	0	200	1683	0	0	0	0	0	0	0	0	0	0	0	2454	0	0	0	0	0	0	0	0	0	0	0	0	0
0	0	0	0	0	365	0	0	0	0	57	0	0	0	973	0	0	0	0	0	0	0	0	0	0	616	0	0	0	0	0	0	0	0	0	0	0	720	2814	0	0	0	0	0	0	468	0	0	0	0
0	0	0	0	0	1381	0	0	0	367	99	0	696	0	0	1637	0	291	0	0	0	0	0	0	0	0	0	0	0	0	0	0	0	0	0	0	0	114	0	0	0	39	0	43	0	745	0	11348	0	0
0	0	0	0	157	0	0	0	0	0	0	67	0	0	0	3141	102	0	0	0	0	0	0	159	1281	0	0	0	0	1797	0	0	0	0	0	0	0	0	0	0	0	0	0	0	0	1974	267	0	1669	59
0	0	0	0	0	185	0	0	0	0	47	93	0	1555	362	139	0	0	0	0	0	1133	4	513	893	0	0	0	0	0	0	0	0	0	0	0	0	354	0	0	731	0	738	0	0	0	0	0	0	0
0	0	0	0	0	0	0	0	0	0	0	0	0	0	0	2568	0	1388	0	0	0	0	0	0	0	0	0	1096	0	0	0	0	0	0	1980	0	0	0	1036	0	0	0	0	0	0	0	0	0	0	0
4839	5958	4633	423	1000	2857	5293	15266	491512	3157	2011	5014	4771	2349	1128	1268	0	571	1414	20666	1238	487	6953	18005	4885	1644	1509	276	4438	17506	16518	10169	9287	4492	2430	1901	782	14942	57129	46907	10228	20346	12325	79599	46253	63659	23009	24848	8481	21472
0	0	0	591	107	585	0	0	0	0	0	0	0	0	0	0	0	0	0	0	1398	0	0	1490	0	0	0	0	0	0	0	0	0	0	0	0	684	0	0	0	1228	0	720	889	0	1222	0	0	2292	303
0	0	0	0	0	0	0	0	0	0	36	0	53	0	0	0	0	0	0	0	0	0	0	0	0	0	0	0	0	0	0	0	69	39	87	482	0	0	729	0	3221	150	2007	0	1701	0	0	407	1955	481
0	0	0	5473	0	16	2836	0	0	183	0	0	1278	0	0	0	0	0	0	0	0	0	0	0	0	0	0	0	0	0	0	0	0	0	3559	0	4276	0	0	0	0	0	0	0	1479	0	0	0	3886	0
956	0	221	1037	349	1235	0	0	0	490	226	477	1421	679	293	78	604	71	782	0	0	211	0	363	578	0	440	0	0	459	0	169	424	165	827	794	1174	0	920	121	0	0	0	326	207	0	0	0	0	161
0	0	0	0	0	0	0	0	0	0	0	0	0	0	0	76	0	0	0	0	0	0	0	0	0	0	0	0	0	0	0	0	0	0	4289	1018	992	0	0	3341	0	0	0	0	0	0	0	0	0	0
0	0	0	3529	0	0	0	0	0	0	0	0	0	0	0	0	0	0	3049	0	0	0	0	0	0	0	0	0	0	0	0	0	0	0	0	0	703	0	0	0	0	0	0	0	162	318	0	0	0	467
0	0	0	335	1111	0	0	0	0	0	0	0	0	0	0	0	0	0	0	0	0	0	0	0	0	0	394	0	0	0	0	0	0	0	0	0	244	0	0	0	0	0	0	0	0	0	0	1725	0	0
0	0	0	0	0	0	0	0	0	0	0	0	0	0	0	5089	280	0	0	0	0	0	0	0	0	0	0	0	0	0	0	0	0	0	0	2778	5541	0	0	0	0	0	0	0	0	0	0	0	0	0
0	0	0	0	0	0	0	0	0	0	0	0	0	0	0	0	0	38	0	0	0	0	0	0	0	0	119	0	0	0	0	106	1845	0	0	0	0	0	0	0	1825	831	0	0	349	0	0	2276	0	0
22	0	0	23	0	23	0	0	0	0	0	0	0	15	0	396	125	293	0	0	0	26	0	50	35	0	0	0	0	0	0	147	34	10	156	57	33	0	15	0	28	0	0	0	0	0	0	0	0	0
0	0	0	0	0	0	0	0	0	0	0	0	0	0	0	0	0	0	0	0	0	0	0	0	0	0	0	0	0	0	0	0	0	0	0	0	0	0	0	0	0	0	0	396	1491	0	0	0	0	0
0	0	0	0	0	0	0	0	0	0	0	0	0	0	0	0	0	0	0	0	0	0	0	0	0	0	0	0	0	0	0	0	0	0	2998	0	1295	0	0	0	0	0	0	0	0	0	0	0	0	0
20647	15394	29757	4925	22830	12388	28233	19649	12438	4750	15070	7871	19882	21903	10116	0	880	2234	15882	4447	8496	17482	0	34683	20569	5985	3994	6503	6255	17811	7112	34799	16997	19476	0	8281	1774	8872	34492	131838	5040	17685	26155	18303	16272	5324	10634	45164	22265	15678
0	0	0	0	0	0	0	0	0	0	0	0	0	0	0	0	0	0	654	0	0	0	0	0	0	0	0	0	0	0	0	0	0	0	0	0	52	127	0	0	0	0	0	0	0	0	0	0	0	0
0	0	0	0	0	0	0	0	0	0	0	0	80	2069	0	0	0	0	0	0	0	0	0	0	0	0	0	0	0	0	0	1833	0	0	0	0	0	0	0	0	0	0	0	0	0	0	0	0	0	0
0	0	0	0	0	0	0	0	0	0	0	0	1322	0	497	0	0	0	0	0	0	0	0	0	0	0	0	0	0	0	0	0	0	0	0	0	0	0	0	0	0	0	0	0	0	0	423	0	0	0
[truncated: 6 more columns]
