# Supplementary material for: eDNA captures depth partitioning in a kelp forest ecosystem
Source: PLoS One. 2021 Nov 4;16(11):e0253104. doi: 10.1371/journal.pone.0253104 (PMC8568143; doi:10.1371/journal.pone.0253104)
Supplement: S3 Table — (XLSX) [file pone.0253104.s009.xlsx]

## Sheet: S3_Table
D1_0m_A	D1_0m_B	D1_0m_C	D1_10m_A	D1_10m_B	D1_10m_C	D1_1m_A	D1_1m_B	D1_1m_C	D1_5m_A	D1_5m_B	D1_5m_C	D1_9m_A	D1_9m_B	D1_9m_C	D1_SHR_A	D1_SHR_B	D1_SHR_C	D2_0m_A	D2_0m_B	D2_0m_C	D2_10m_A_e	D2_10m_A_m	D2_10m_B	D2_10m_C	D2_1m_A	D2_1m_B	D2_1m_C	D2_5m_A	D2_5m_B	D2_5m_C	D2_9m_A	D2_9m_B	D2_9m_C	D2_SHR_A	D2_SHR_B	D2_SHR_C	D3_0m_A	D3_0m_B	D3_0m_C	D3_10m_A	D3_10m_B	D3_10m_C	D3_1m_A	D3_1m_B	D3_1m_C	D3_5m_A	D3_5m_B	D3_5m_C	D3_9m_A
0.260526	0.170181	0.447782	0.225723	0.188509	0.287789	0.0527052	0	0	0.424524	0.745779	0.332063	0.299939	0.320103	0.430996	0.542207	0.570658	0.411383	0.00624676	0.0257942	0.011963	0.0564482	0.139426	0.0651885	0.181885	0.0136685	0.0193511	0.0217261	0.140177	0.1166	0.153068	0.0560661	0.03822	0.066359	0.964239	0.677831	0.831887	0.0802421	0.046303	0.0222078	0.132471	0.0368428	0.0914037	0.054056	0.0360765	0.0861202	0.1609	0.11273	0.136642	0.0812101
0.062896	0.0316661	0.0442927	0.348435	0.565945	0.2218	0.0216342	0.0371743	0.0024271	0.311033	0.313333	0.437811	0.28957	0.218127	0.203056	0.0420191	0	0.0349926	0.0583892	0.103935	0.0302927	0.20136	0.508173	0.341899	0.113286	0.011313	0.0448747	0.0233816	0.0390437	1	0.195847	0.417392	0.32157	0.371721	0.0165869	0.0706757	0.0328135	0.0583035	0.0289036	0.0567055	0.152321	0.296938	0.216513	0.0738158	0.246615	0.150535	0.314067	0.172558	0.283139	0.0451848
0	0	0	0	0	0	0	0	0	0	0	0	0	0	0	0	0	0	0	0	0	0	0	0	0	0	0	0	0	0	0	0	0	0	0.207179	1	0.134822	0	0	0	0	0	0	0	0	0	0	0	0	0
1	0	0.541417	0	0	0	0	0	0	0	0	0	0	0	0	0	0	0	0	0	0.549235	0.613749	0	0	0	0.0704509	0	0	0	0	0	0	0.671714	0	0	0	0	0	0	0	0.325358	0.144265	0.398588	0	0	0	0	0	0.165707	0.133055
0	0	0	0	0	0	0	0	0	0	0	0	0	0	0	0.0158921	1	0	0	0	0	0	0	0	0	0.632455	0	0	0	0	0	0	0	0	0	0.0232811	0.000387	0	0	0	0	0	0	0	0	0	0	0	0	0
0	0	0	0	0	0	0	0	0	0	0	0	0	0	0	0	0	0	0	0	0	0	0	1	0.0553135	0	0	0	0	0	0	0	0	0	0	0	0	0	0	0.0909069	0	0.119775	0	0	0.877573	0	0	0	0	0
0	0	0	0	0	0	0	0	0	0	0	0	0	0	0	0.552931	0	1	0	0	0	0	0	0	0	0	0	0	0	0	0	0	0	0	0	0	0	0	0	0	0	0	0	0	0	0	0	0	0	0
0.0195378	0.0654263	0.097402	0.0220264	0.0142105	0.00143231	0.00454831	0.132957	0.0119791	0.0595988	0	0.0048546	0.037677	0.0373045	0.014949	0.00672029	0.0134855	0	0.369052	0.853984	0.559991	0.0135794	0.076802	0.00108232	0.0047981	0.448654	1	0.993156	0.00951935	0.0751979	0.124479	0.0414859	0.00458637	0.107657	0.0855234	0.0272366	0.00950472	0.19556	0.129061	0.204164	0.00917136	0	0.00752467	0.177528	0.0899261	0.218866	0.148635	0.00857743	0.134357	0.00665152
0	0	0	0	0	0	0	0	0	0	0	0	0	0	0	0	0	0	0	0	0	0	0	0	0	0	0	0	0	0	0	0	0	0	0	0	0	0	0.0119867	0	0	0	0	0.316147	0	0.131006	0	0	1	0
0.67974	0.512989	0.275734	0.219877	0.272508	0.201999	0.295076	0.542463	0.0879321	0.129525	0.176741	0.0585399	0.25761	0.285219	0.189134	0.0778949	0	0.0482904	0.157604	0.013984	0.117796	0.123131	0.460983	0.107092	0.319837	0.0245328	0.0516448	0.0233654	1	0.487062	0.723775	0.219031	0.37553	0.173821	0.0963855	0.186532	0.15946	0.292516	0.637529	0.300578	0.108524	0.0916304	0.269927	0.15202	0.519056	0.398898	0.29516	0.83676	0.258531	0.164249
0.179502	0	0	0.331791	0	0	0	0	0	0.426212	0	0	0.0465714	0	0	0	0	0	0	0	0	0	0	0	0.264946	0	0	0	0	0	0	0	0.41277	0	0	0	0.507773	0	0	0	0	1	0	0	0	0.940011	0	0	0	0.475943
0	0	0	0	0.739013	0	0	0	0	0	0.888205	0	0	0	0	0	0	0	0	0	0.44781	0	0	0	0	0	0	0	0	0	0	1	0	0	0.183493	0	0.254151	0	0	0	0	0	0	0	0	0	0	0	0	0
0	0	0	0.404528	0	0	0	0	0	0	0	0	0	0	0	0.461634	0	1	0	0	0	0	0	0	0	0	0	0	0	0	0	0	0	0	0.417574	0	0	0	0	0	0	0	0	0	0	0	0	0	0	0
0	0	0	0	0	0	0	0	0	0	0	0	0	0	0	0	0	0	0	0	0	0	0	0	0	0	0	0	0	0	0	0	0	0	0.0928222	1	0.0324028	0	0	0	0	0	0	0	0	0	0	0	0	0
0	0	0	0	0	0	0	0	0	0	0	0	0	0.302294	0.326622	0.286745	0.290727	0	0	0	0	0	0	0	0	0	0	0	0	0	0	0	0	0	1	0.914097	0.793374	0	0	0	0	0	0	0	0	0	0	0	0	0
0.485222	0.826067	0.787446	0.284609	0.121687	0.277419	0.43824	0.528121	0.130826	0.258912	0.253942	0.207595	0.122522	0.161042	0.443402	0.236859	0.193985	0.218941	1	0.708219	0.469317	0.0477524	0.327567	0.064483	0.325688	0.409236	0.562975	0.506893	0.795297	0.451997	0.735208	0.21064	0.154191	0.258026	0.426308	0.235811	0.323402	0.645151	0.55055	0.673808	0.0592358	0.0871602	0.0271926	0.602899	0.603717	0.36757	0.0929899	0.233881	0.361057	0.0650254
0	0	0	0	0	0	0	0	0	0	0	0	0	0	0	0	0	0	0	0	0	0	0	0	1	0.640656	0	0	0	0	0	0	0	0	0	0	0	0	0	0	0	0	0	0	0	0	0	0	0	0
0	0	0	0.00041	0	0	0	0.00143344	0	0.0320304	0.0417879	0	0.0321521	0.000316	0.000695	0	0	0	0.00544224	0	0	0.624184	0	0.0102546	0.000122	0	0	0	0	0.040247	0.240217	0.000428	0.0775412	0.0763296	0	0.000336	0.000405	0.00029	0.0128928	0	0.310846	1	0.991804	0.100088	0	0.000867	0.02699	0.14251	0.000433	0.56863
0	0	0.0188515	0.0310786	0.000649	0.0361856	0	0	0	0.0884783	0.0502609	0.0553879	0.0377538	0.0153555	0.0645474	0.841794	0.805127	1	0	0	0.0594202	0.0328795	0.0224167	0.00986456	0.0552398	0.0651472	0.00596037	0	0.0547445	0.00524843	0.0381872	0.0693401	0.017959	0.011098	0	0.0124532	0.0637112	0.0405597	0	0.020491	0.0207957	0.0262357	0	0.0250385	0.00229495	0.0289933	0.00849785	0.0637289	0.0324458	0.0259411
0	0	0	0.0306745	0.0366303	0.0140021	0	0	0	0.101927	0	0	0.0223875	0.0157478	0.00831288	0.0433611	0	0.0496466	0.0218667	0	0	0	0.000961	0.0769348	0.0165944	0	0	0	0	0.00980554	0	0.0723572	0	0.0353015	0.0742004	0.00503293	0.0318244	0.0721296	0.00728433	0.0547741	0.00264497	0.0296259	0.0297131	0.299571	0.159495	0.00962455	1	0.852822	0.371452	0.0260476
0	0.0028901	0.0313328	0.0263727	0.218603	0.65751	0.0251479	0.123928	0.0490062	0	0.0250752	0.121753	0.0541998	0.0777648	0.113413	0.00204128	0.00124585	0	0.0148954	0.0976177	0.000722	0.909806	0	0.406114	0.0773599	0.0100645	0.0038752	0.00844892	0	0.0025511	0.0243902	0.137057	0.169861	0.0810017	0	0	0.011332	0.218315	1	0.0102419	0.00031	0.00295385	0	0.00461361	0.0115867	0.00035	0	0.000571	0.0527253	0.177101
0	0.555572	0.0355131	0.0675046	0.286285	0.306193	0	0	0	0	0.133226	0.171717	0.0753157	0.130779	0.116475	0	0	0.109369	0	0.217512	0.180335	0	0.319367	0.492786	0.841058	0	0	0	0.228194	0.0900856	0.227121	0.269825	0.648967	0.530844	0	0	0	0.0200105	0.0376534	0.0375934	0.642016	0.450108	0.745197	0.0343714	0.283207	0.0717095	0	0.200561	0.0855304	1
0.0964509	0.0398017	0.111931	0.454902	0.447162	0.621916	0.101366	0.33135	0.0101493	0.476253	0.650111	1	0.864728	0.850897	0.422052	0.0296043	0.0103231	0.0241601	0.301689	0.0747141	0.260689	0.077676	0.0827756	0.344133	0.395093	0.0975661	0	0.0382261	0.25652	0.0824269	0.560716	0.320806	0.077737	0.852601	0.201632	0.296416	0.461906	0.176506	0.131246	0.0649183	0.0550898	0.11993	0.0272623	0.230655	0.178224	0.168884	0.473468	0.0941643	0.429224	0.170139
0.00258844	0.0253474	0.468077	0.233439	0.279321	0.525923	0.099873	0	0.0597443	0	1	0.858983	0.483363	0.753571	0.648109	0.0222477	0	0	0.164359	0	0	0	0	0.00151078	0.205294	0	0.121233	0	0.266725	0	0	0.110333	0.2119	0.463539	0.0413971	0.068832	0.0589136	0	0	0	0.151602	0.787873	0.261118	0.0379557	0.770679	0.43896	0	0.100822	0.226236	0
0.348151	0.0111734	0.09147	0.22723	0.39206	0.285972	0.237633	0.0227263	0.0104486	0.146819	0.24899	0.298789	0.327619	0.274125	0.284298	0.69703	0.145932	0.558723	0.0731551	0.0428043	0.0433118	0.0603008	0.1196	0.0750251	0.0541781	0	0.0290777	0	0	0.129937	0.174969	0.120995	0.162719	0.0655476	0.890232	1	0.689083	0.0319627	0.0249605	0.0259372	0.0162148	0.0434627	0.0483232	0.137491	0.0772714	0.153581	0.134614	0.243025	0.158946	0.0193049
0.0358424	0.399528	0.148355	0.264677	0.326068	0.464239	0.0799757	0.0722352	0.0110737	0.369237	0.452281	0.565861	0.515387	0.540914	0.319241	0.478762	0.665895	0.899964	0	0	0	0.0859676	0.164019	0.0280817	0.133431	0.104706	0.080596	0.0221128	0	0.126553	0.151128	0	0.130605	0.118116	1	0.92259	0.787932	0.0526727	0	0.108418	0	0.0241447	0	0.0483022	0.0183913	0.191118	0.0804398	0.132775	0.221142	0.0434097
0	0	0.0619637	0.123649	0.0158875	0.025795	0	0	0	0	0	0	0.114289	0.118646	0.235615	0	0.182206	0	0.213631	0	0	0.227425	0.487777	0.937023	0.252887	0	0	0	0.0797177	0.0430983	0.0795563	0.304413	0.788375	0.466991	0.00806185	0.0681985	0.213391	0.238226	0	0.542292	0.860317	0.30953	0.290832	0.0417942	0.0542727	0.041675	0.361602	0.387883	0.21266	1
0	0	0.0279722	0.274021	0.173504	0.268024	0.0222661	0	0.0261281	0.120932	0.016931	0	0.309022	0.140209	0.203007	0.118806	0.0544719	0.0306173	0	0	0	0.149485	0.340746	0.398143	0.330225	0	0.0121676	0.0514121	0.0722233	0.10183	0.223291	0.10487	0.222423	0.234532	0.0654057	0.14479	0.021476	0	0.0837655	0.0521022	0.737374	0.510375	1	0.0444795	0.0975345	0.0796255	0.404747	0.159662	0.0774401	0.36364
0.658518	0.259497	0.0770831	0.0253846	0.0938856	0.0295943	0	0.285391	0.0357073	0.233941	0.129229	0.0654555	0.181193	0.163397	0.024458	0.149144	0.205121	0.0585098	0.160836	0.186691	0.214761	0	0.420166	0.0444924	0.15123	0.155062	0.276422	0.0562141	0.263164	0.102725	0.256087	0.0184093	0.0616375	0.0508231	0	0.00675424	0.0942906	0.244045	0.176017	0.0378283	0.150614	0.0657081	0.185961	0.196552	0.235027	1	0.00353275	0.0941591	0.0291289	0.0161909
0	0.357763	0.18622	0.261499	0.308466	0.317932	0.453974	0	0.0356353	0.333945	0.0410158	0.29764	0.0845109	0.320888	0.266576	1	0.525994	0.680475	0.0246973	0.143995	0.3463	0.164138	0.065096	0.0659224	0.255942	0.406162	0.137974	0	0.217659	0.0403066	0.500235	0.0836033	0.0427649	0.3166	0.242101	0.217881	0.494628	0.586533	0.242604	0.337008	0.19921	0	0.119102	0.338163	0.214411	0.029864	0.639101	0.478611	0.38453	0.0542996
0.144959	0.289799	0.434757	0.473534	0.447392	0.394679	0.740518	0.0863669	0	1	0.491086	0.850103	0.663033	0.814527	0.63001	0.10873	0.107013	0.0925394	0.0463232	0.0112014	0.0496168	0.00796031	0.11087	0.0538866	0.0106671	0.0655474	0.0280522	0	0.00141202	0.0968021	0.105678	0.0424358	0.0168167	0.0990393	0.111965	0.428867	0.195629	0.082455	0.0489697	0.115995	0.0772028	0.0230188	0.0806007	0.0930537	0.134834	0.0426777	0.220664	0.231876	0.663642	0.0377244
0	0.0390597	0	0.0458256	0.0445974	0.054514	0	0	0	0.00880016	0.0354816	0.0497797	0.0144185	0.0076927	0.0480764	0.0120401	0	0.0263758	0	0.0354479	0.0101162	0	0.13527	0.300447	0.271876	0.0160713	0.0257249	0.0232439	0.0195732	0.0634846	0.0267132	0.0739858	0.316543	0.0130568	0.147817	0.0197573	0.191167	0.031915	0	0.093403	1	0.276576	0.418058	0.132457	0.035106	0.0753342	0.215284	0.125203	0.107602	0.722905
0.0128069	0.00657138	0.00925653	0.0116866	0.0233421	0.0401023	0.0482575	0.00904677	0.0108377	0.0154983	0.0121245	0.0125226	0.0105442	0.0354325	0.0173437	0.0271747	0.0252889	0.111512	0.0180921	0.00760418	0.0178525	0.155075	0.0202822	0.114334	0.123002	0.0272912	0.0126389	0.0193716	0.0130992	0.0166558	0.0575966	0.0883551	0.0648044	0.0811854	0.0317479	0.0216211	0.0247217	0.0855551	0.126259	0.0511549	0.410949	0.617466	0.796058	0.0343923	0.0638326	0.120586	0.130625	0.0626817	0.0520255	0.575878
0	0	0	0.111874	0	0.0260038	0.483353	0	0.0177191	0.218416	0	0.0579951	0.136996	0.197559	0.0775061	0	0	0.0858857	0	0.0541883	0	0.754382	0.313269	0.470644	0.266623	0.0332158	0.0937168	0	0.114156	0.0666439	0	1	0.233436	0	0	0	0.132775	0.250765	0.319352	0.918247	0.411531	0.717238	0	0.353767	0.340266	0.558748	0	0.0459132	0	0
0	0	0.592461	0.163139	0.34761	0.377221	0.285988	0	0	0.297057	0.301948	0.638269	0.352469	0.242487	0.85034	1	0.319135	0.733713	0	0.0964402	0.0916454	0.0141953	0	0.0341407	0.130909	0	0	0	0.275293	0.193482	0.457546	0	0.147231	0.0460338	0.199973	0.417098	0.590325	0.197112	0	0	0	0	0	0.142911	0.100577	0	0.569958	0.0772947	0.231585	0.00688731
0.307129	0.0720148	0	0.108749	0.299361	0.159664	0.214614	0	0	0.0451369	0.550442	0.413142	0.355704	0.554647	0.396495	0.577682	0.447887	1	0	0.0353151	0.296827	0.245882	0	0.147625	0	0.0396247	0.172637	0	0.41389	0.250284	0.895168	0.349309	0.248013	0.30169	0.494396	0.788343	0.422698	0.147016	0	0.0413989	0	0	0	0.262297	0.173789	0.312063	0.246078	0.0261159	0.308988	0
0	0	0.265145	0.0777347	0.207507	0.0252418	0	0	0	0.3242	0.0558219	0.203589	0.23814	0.67601	0.33035	0.731314	0	0.392802	0	0	0	0.309708	0	0	0	0	0	0	0	0.126649	0	0	0.0710359	0.124567	0.410128	1	0.256411	0	0.279558	0	0	0	0	0.00127601	0.126563	0	0	0	0.150948	0
0.322307	0	0.470059	0	0.165237	0.0816922	0.0270904	0.246822	0.0853435	0.287707	0.0522067	0.108014	0.0544213	0.226415	0.0530245	0.0835586	0.0200589	0.289643	0.46786	1	0.861151	0	0	0	0	0.846408	0.221775	0.851199	0.134782	0.0198981	0.0413366	0.0552831	0	0	0.0117575	0	0	0	0.0916239	0.180909	0	0	0	0	0.0762677	0.0325474	0	0.137956	0.132841	0
0	0	0.0689239	0.221355	0.0523624	0.244426	0	0	0	0.264157	0.21942	0	0	0.0131026	0.189998	0	0.0606774	0.103081	0	0	0	0.332683	1	0.192687	0.253389	0	0	0	0.264821	0.0808492	0	0.742901	0.0452458	0	0.037666	0.267555	0	0.028407	0.155516	0.212791	0.268698	0.0664883	0.256886	0.0963416	0	0	0.406998	0.414759	0.0579514	0
0.744846	0.346963	0.216656	0.582228	0.278379	0.329705	0.338741	0.181881	0	0.110279	0.620603	0.078408	0.59747	0.318822	0.307423	0.0370275	0.0101628	0.360909	0.305157	0	0.415881	0	1	0.00667469	0.147948	0	0.0743902	0	0.247506	0.165008	0.0521893	0.116236	0.123773	0.239908	0.245597	0.0818136	0.124677	0.24748	0.181876	0.0864238	0	0.0714268	0	0.727612	0.124103	0.152736	0	0.0513491	0.0885994	0.28495
0.00325316	0.200365	0.55096	0.206916	0.000453	0.00382034	0.578103	0.280559	0.207097	0	0	0.14444	0.0331598	0.0568151	0.00136516	0	0	0	0.0255686	0.131762	0	0.0415115	0.00299702	0.00179856	0.0527136	0.000858	0.189477	0	0.222784	0.182842	0.0372588	0.036179	0.0956624	0.375245	0.132046	0.14967	0.0461748	0.854517	0	0.0584836	0	0.0358942	0.0132855	0.00294296	0.0509684	1	0.936869	0.13324	0	0.000984
0.611453	0.581005	0.343638	0.101901	0.114648	0.0922956	0.457916	0.846883	0.0966326	0.17716	0.150786	0.13667	0.104665	0.0808573	0.169661	0.0887174	0.0118619	0.0573765	0.764014	0.493673	0.819407	0.1044	0.31231	0.236269	0.383365	1	0.638201	0.729554	0.549038	0.432271	0.46309	0.249256	0.174806	0.180295	0.0583177	0.0844845	0.0925499	0.188918	0.169671	0.173471	0.139783	0.194434	0.143359	0.245032	0.155105	0.245427	0.177834	0.14461	0.155714	0.130717
0.0117254	1	0	0.399551	0.0500463	0.200065	0.776201	0.0285039	0.0708245	0.63688	0.693752	0.190474	0.413713	0.0785593	0.0231963	0.394428	0	0.648039	0	0.534114	0.00576907	0.208772	0.0554055	0.299572	0.153127	0.0104844	0	0	0.0478185	0.281407	0.149919	0.21814	0.0664407	0	0.121246	0.245186	0.249318	0.929329	0.360946	0.628192	0.247055	0.00953415	0	0.677103	0.460082	0.812653	0.0658271	0.361628	0.360346	0
0	0	0	0.275933	0.308818	0.0307454	0	0	0	0	0	0	0.431915	0	0	0	0	0	0	0	0	0.555395	0	0.0218472	0.781272	0	0	0	0.542349	0	0	0	0	0	0.0161271	0	0	0	0	0	0.447395	0.292586	0.287395	0	0	0.357004	0.00210804	0	0	1
1	0.0544667	0	0.121927	0.0792239	0.217928	0	0	0	0.639753	0.389692	0.62242	0.00400223	0	0.538554	0.662976	0.0362064	0.260755	0	0	0	0.189036	0	0	0.163809	0	0	0.200437	0	0	0.137893	0.00577982	0	0	0.416411	0.248729	0.18737	0	0.158828	0	0	0	0	0	0.271847	0	0.182489	0	0.258087	0
0	0	0	0.058087	0.00245087	0	0	0	0	0	0	0	0	0	0	0	0	0	0	0	0	0.0779898	0.319042	0.344953	0	0	0	0	0	0.0173561	0	0.161954	0	0	0	0	0	0	0	0	0.396825	0.401459	0	0	0	0	0	0.16322	0	0.39721
0	0	0	0	0	0	0	0	0	0	0	0	0	0	0.0529114	0	0	0	0	0	0	0	0	0	0	0	0	0	0	0	0	0	0	0	0.00351714	0	0.00283334	1	0	0	0	0	0	0	0	0	0	0	0	0
0	0	0	0.112239	0.567651	0.411478	0	0	0	0.120049	0	0	0.0468706	0.00419085	0.0636452	0.107713	0	0.179881	0.0483528	0	0	0.78874	0.345279	0	0	0	0.137923	0	0	0	0	0	0.0978025	0.0975623	0.43072	0.361728	0.468438	0.07224	0.188333	0.330611	0.00792828	0	0	0.362543	0.0152077	0.0337678	0.0133166	0.129264	0.752671	0.644866
0	0	0	0	0.123795	0.093207	0	0	0	0	0.0856324	0.0698837	0.0597528	0	0.0147762	0.272548	0	0.213348	0	0	0	0	0	0	0.0017099	0	0	0	0	0	0	0	0	0	0.0818092	1	0.0931638	0	0	0	0	0	0	0	0	0	0	0	0	0
0	0	0	0.538783	0.549593	0	1	0	0	0.0467404	0	0	0.253599	0.153808	0.00694871	0	0.289568	0	0.0190064	0	0	0	0	0.381368	0.800391	0	0.0759831	0	0	0.0968727	0	0.0378073	0.657314	0.400232	0	0.144271	0	0.126127	0.303661	0	0.128681	0	0	0	0	0.282727	0	0.328221	0	0
0	0	0	0.167215	0	0.121002	0	0	0	0	0.432817	0.142233	0.106248	0	0	0	0	0	0.0761024	0	0.744363	1	0.759404	0.125183	0	0	0.746696	0	0	0.160842	0	0.354242	0.0686003	0.636579	0	0.0341599	0.0199864	0.148496	0	0.0755241	0.314299	0.0165432	0.113371	0.391199	0.1501	0.129431	0	0	0.289022	0.0710055
0	0	0	0	0	0.206089	0	0	0	0	0	0	0	0	0	0.280641	0	0.194673	0	0	0	0	0.689083	0.100045	0.113583	0	0	0	0	0	0.229219	0	0	0.0964762	0.28247	0	0.195295	0	0	0	1	0.548003	0.15051	0	0	0.0363823	0.0313457	0.186532	0.0607862	0.481766
0.114774	0.0440453	0.0570372	0.67737	0.245642	0.133159	0.091563	0.0106015	0.000924	0.0109578	0.0218539	0.0360857	0.189749	0.158704	0.117158	0	0.0144248	0	0.0468923	0.026156	0.0796797	0.257718	0.38091	0.477071	0.372718	0.00638128	0.0207773	0.0603158	0.199034	0.194052	0.0438561	0.72868	1	0.634924	0	0	0	0.0202241	0.0728747	0.0761167	0.739827	0.468984	0.482565	0.160643	0.515181	0.072523	0.169902	0.0649763	0.117346	0.423974
0.0810494	0	0.110459	0.0387604	0	0.0381173	0.084398	0.165195	0.041169	0	0	0	0	0	0	0.166267	0.0110487	1	0.060602	0.108168	0.0348687	0.235887	0	0	0.0900235	0.221725	0.247095	0.210886	0	0.0226701	0.0134718	0.0122553	0.0943955	0.0164572	0.248053	0.157522	0.184123	0.00444112	0	0	0	0.0656104	0.00319151	0.0672977	0.0238038	0.190073	0.00720793	0.341079	0	0.0255039
0	0	0.0278243	0.00355614	0.0378061	0.029109	0	0.0779076	0	0	0	0.163782	0	0.159671	0	0.134625	0.0190084	0.0762395	0	0	0.0520716	0	0.212324	1	0.358422	0.0534745	0	0	0	0.555421	0.0887516	0.266063	0.0466562	0.339232	0.272614	0.250774	0.0346565	0.25675	0.117929	0.443246	0.156276	0.23537	0.00785822	0.352006	0.395008	0.0228222	0.0594478	0	0.242697	0.537784
0	0.6394	0	0	0.325586	0.170234	0	0	0	0	0	1	0.0267601	0.302545	0.410615	0	0	0	0.985161	0	0	0	0.594022	0.119786	0.0982927	0	0	0	0	0	0	0	0	0.460869	0.205832	0	0.625079	0	0	0.112789	0	0.829636	0.380383	0	0.1157	0.232532	0.337591	0.370883	0.689706	0
0	0	0	0	0.236647	0.399923	1	0	0	0.346305	0	0.0313014	0.721691	0.409658	0.156371	0	0	0	0.327021	0	0	0.0711782	0	0.023344	0.396819	0	0	0	0	0	0	0.0152406	0	0.428818	0.382625	0	0.234835	0	0	0.122948	0	0	0	0.0986004	0.0123897	0	0	0.14977	0	0
0.00274655	0	0.062892	0.0285682	0	0.0894931	0	0	0	0.0669587	0.325286	0.11047	0	0	0.266295	0.00466046	0.73755	0.00580787	0	0.157558	0	0	0	0	0	0	0	0	0	0	0.0757482	0	0	0	0.852775	1	0.44124	0	0.653735	0	0	0	0	0.228708	0.0804007	0.528932	0.337523	0	0.79847	0
0	0	0	0	0	0.0158929	0	0	0	0	0	0	0	0.181264	0.0616472	0.0145737	0	0.0514583	0	0	0	0	0	0.144199	0.246562	0	0.730216	0	0	0	0	0.483495	0.0939616	0.0879854	0	0	0	0	0	0	0.764801	1	0.286216	0	0	0	0	0.822443	0	0
0	0	0	0	0	0	0	0.0777597	0	0	0	0	0	0	0	0	0	0	0	0	0	0.0314203	0.862017	0.0201469	0.146444	0	0	0	0	0	0	0	0	0	0	0	0	0	0	0	0	0.207692	0.413156	0	1	0.0819425	0	0	0	0
0	0	0	0	0	0	0	0	0	0	0	0	0	0	0	0	0	0	0	0	0	0	0	0	0	0	0	0	0	0	0	0	0	0	0.0437431	0	0.00394537	0	0	0	0	0	0	0	0	0	0	0	0	0
0	0	0	0.438272	0.413508	0.326968	0	0	0	0	0	0	0.182986	0	0	0	0	0	0	0	0	0	1	0	0.198341	0.081469	0	0	0	0	0	0.582066	0	0	0	0	0	0.251758	0	0	0	0	0.529373	0	0	0.674167	0	0	0.816056	0.439835
0	0.354239	0	0.0486155	0	0.226681	0	1	0	0.0885798	0.0492588	0	0.0269141	0.00912396	0.0485684	0	0.189066	0.131864	0	0	0	0	0	0.0926617	0	0	0	0	0	0.0412105	0	0.0825935	0	0.0437183	0.129338	0.283007	0.0513776	0	0.217608	0	0	0.104801	0	0	0	0.108911	0	0	0	0.0607297
0.216828	0.0159619	0.00854366	0.208198	0.264751	0.16494	0.0183137	0	0	0.0561834	0.183903	0.125799	0.231424	0.212656	0.191921	0.465766	1	0.516701	0	0.00783151	0.00315588	0.0741684	0.0272476	0.0157839	0.0628937	0	0.015571	0.0273145	0.0560057	0.0200909	0.0455504	0.0449277	0.0139465	0.0408165	0.515959	0.344162	0.546154	0.0514765	0.0469379	0.0459845	0.00325995	0.0112512	0.00263426	0.0128323	0.0128837	0.0387767	0.021701	0.0736014	0.0945116	0.00212346
0.71648	0	0	0	0	0.183691	0.0248242	0	0	0.163089	0.080014	0	0	0.616582	0	0	0	0	0	0	0	0	0	0	0.427545	0	0.380587	0	0	0	0	0	0	0.104799	0	0	0.0653535	0.170449	0	1	0	0.134336	0	0.261415	0	0	0	0	0.191383	0.70608
0	0	0	0.977922	0.836074	0	0	0	0	0	0.110777	0.05641	0	0	0.170419	0.00298621	0	0	0.0269862	0	0	0	0	0.691965	0	0.0152799	0	0	0	0	0.260497	0	0	0	0	0	0.446588	0.186417	0	0	0	0.0123287	0	0	0.254334	0.165079	0	1	0	0
0	0	0	0	0	0.0511212	0	0	0	0	0	0	0	0	0	0	0	0	0	0	0	0	0	0	0	0	0	0	0	0	0	0	0	0	0.540131	0.168435	0.0744317	0	0	0	0	0	0	0	0	0	0	0	0	0
0	0	0	0	0.141594	0	0	0.673618	0	0	0	0	0	0	0	0.224009	0	0.521046	0.33315	0	0	0	0	0.0356718	0.333185	0	0	0	0	0	0	0	0	0	0	0	0.429958	0	0	0	0	0	0	0	0	0	0	0	0	0
0	0	0	0	0	0.136723	0	0	0	0	0.0327198	0	0	0	0.432394	0	0	0	0	0	0	0	0	0	0	0.330815	0	0	0	0	0	0	0	0	0	0	0	1	0.743125	0	0	0	0	0	0	0.238368	0	0	0	0
0	0	0	0	0	0.170893	0	0	0	0.146089	0.0187739	0	0.097102	0	0	0.237357	0	0.0563374	0	0	0	0	0	0	0	0	0	0	0	0	0	0	0	0	0	0	0	0.0523065	0	0	0	0.0044277	0	0.00694327	0	0.125355	0	1	0	0
0	0	0	0	0.0466906	0	0	0	0	0	0	0.0328323	0	0	0	1	0.0438997	0	0	0	0	0	0	0.0456253	0.408004	0	0	0	0	0.494037	0	0	0	0	0	0	0	0	0	0	0	0	0	0	0	0.729308	0.0951509	0	0.430774	0.022846
0	0	0	0	0	0.0503317	0	0	0	0	0.0195954	0.0456319	0	0.380062	0.116842	0.0443105	0	0	0	0	0	1	0.00191511	0.147396	0.284791	0	0	0	0	0	0	0	0	0	0	0	0	0.357102	0	0	0.239417	0	0.21151	0	0	0	0	0	0	0
0	0	0	0	0	0	0	0	0	0	0	0	0	0	0	1	0	0.721681	0	0	0	0	0	0	0	0	0	0.655183	0	0	0	0	0	0	0.651855	0	0	0	0.242735	0	0	0	0	0	0	0	0	0	0	0
0.0156864	0.0319566	0.0207318	0.00107286	0.00291161	0.00760018	0.026395	0.0648171	1	0.0270153	0.0081981	0.0240555	0.0143091	0.00561371	0.00355993	0.00395234	0	0.00237641	0.00561698	0.0804578	0.00425546	0.00420284	0.0325499	0.0505831	0.0152329	0.00627006	0.00533058	0.00132066	0.0436538	0.0471196	0.0503103	0.0254342	0.0353622	0.0247006	0.00640358	0.00686882	0.00215812	0.147381	0.107142	0.110951	0.0327546	0.0496564	0.0345386	0.276303	0.131134	0.230265	0.0802791	0.0470711	0.0214311	0.081402
0	0	0	0.258808	0.0537905	0.268694	0	0	0	0	0	0	0	0	0	0	0	0	0	0	0.8297	0	0	0.722748	0	0	0	0	0	0	0	0	0	0	0	0	0.325921	0	0	0	0.678998	0	0.348368	0.532805	0	0.76318	0	0	1	0.198332
0	0	0	0	0	0	0	0	0	0	0.0142276	0	0.0154101	0	0	0	0	0	0	0	0	0	0	0	0	0	0	0	0	0	0	0	0.0254707	0.0207902	0.0222261	0.16884	0	0	0.132544	0	1	0.0354907	0.545246	0	0.467528	0	0	0.0747455	0.478929	0.176781
0	0	0	0.981524	0	0.00300959	1	0	0	0.110728	0	0	0.271023	0	0	0	0	0	0	0	0	0	0	0	0	0	0	0	0	0	0	0	0	0	0.663159	0	0.83441	0	0	0	0	0	0	0	0.296495	0	0	0	0.694342	0
0.727159	0	0.232044	0.617142	0.238431	0.770877	0	0	0	0.983864	0.216179	0.536973	1	0.380751	0.216973	0.0570472	0.597181	0.0693344	0.728895	0	0	0.427268	0	0.239289	0.422913	0	0.364705	0	0	0.289889	0	0.0991815	0.378822	0.21289	0.511359	0.67317	0.760223	0	0.404851	0.0671555	0	0	0	0.265522	0.137705	0	0	0	0	0.143216
0	0	0	0	0	0	0	0	0	0	0	0	0	0	0	0.0209593	0	0	0	0	0	0	0	0	0	0	0	0	0	0	0	0	0	0	1	0.325443	0.242219	0	0	0.699191	0	0	0	0	0	0	0	0	0	0
0	0	0	0.738997	0	0	0	0	0	0	0	0	0	0	0	0	0	0	1	0	0	0	0	0	0	0	0	0	0	0	0	0	0	0	0	0	0.160182	0	0	0	0	0	0	0	0.037921	0.0949694	0	0	0	0.146173
0	0	0	0.152647	0.581149	0	0	0	0	0	0	0	0	0	0	0	0	0	0	0	0	0	0	0	0	0	0.250047	0	0	0	0	0	0	0	0	0	0.120976	0	0	0	0	0	0	0	0	0	0	0.587073	0	0
0	0	0	0	0	0	0	0	0	0	0	0	0	0	0	1	0.0743797	0	0	0	0	0	0	0	0	0	0	0	0	0	0	0	0	0	0	0.632797	0.964025	0	0	0	0	0	0	0	0	0	0	0	0	0
0	0	0	0	0	0	0	0	0	0	0	0	0	0	0	0	0	0.0225117	0	0	0	0	0	0	0	0	0.0598372	0	0	0	0	0.0377385	1	0	0	0	0	0	0	0	0.831924	0.288693	0	0	0.140845	0	0	0.613726	0	0
0.0227844	0	0	0.018637	0	0.0195474	0	0	0	0	0	0	0	0.0114526	0	0.394347	0.168276	0.389584	0	0	0	0.071686	0	0.0448776	0.0348685	0	0	0	0	0	0	0.117464	0.041361	0.0175677	0.131337	0.0657994	0.0290958	0	0.00898756	0	0.0286475	0	0	0	0	0	0	0	0	0
0	0	0	0	0	0	0	0	0	0	0	0	0	0	0	0	0	0	0	0	0	0	0	0	0	0	0	0	0	0	0	0	0	0	0	0	0	0	0	0	0	0	0	0.325178	1	0	0	0	0	0
0	0	0	0	0	0	0	0	0	0	0	0	0	0	0	0	0	0	0	0	0	0	0	0	0	0	0	0	0	0	0	0	0	0	1	0	0.452366	0	0	0	0	0	0	0	0	0	0	0	0	0
0.21463	0.264776	0.427003	0.0400567	0.21316	0.105677	0.451486	0.26753	0.0811491	0.130345	0.197007	0.121095	0.191218	0.167857	0.102379	0	0.0118909	0.0298151	0.202314	0.0555196	0.0936499	0.483807	0	0.312461	0.205683	0.0731983	0.0452439	0.0997846	0.197301	0.153734	0.0694638	0.279109	0.207541	0.343427	0	0.0959511	0.0156996	0.280622	0.207438	1	0.0517582	0.13841	0.235039	0.203736	0.147939	0.0617551	0.118979	0.274361	0.180421	0.190599
0	0	0	0	0	0	0	0	0	0	0	0	0	0	0	0	0	0	0.583719	0	0	0	0	0	0	0	0	0	0	0	0	0	0	0	0	0	0.0322436	0.281455	0	0	0	0	0	0	0	0	0	0	0	0
0	0	0	0	0	0	0	0	0	0	0	0	0.0485248	1	0	0	0	0	0	0	0	0	0	0	0	0	0	0	0	0	0	0.927202	0	0	0	0	0	0	0	0	0	0	0	0	0	0	0	0	0	0
0	0	0	0	0	0	0	0	0	0	0	0	1	0	0.3956	0	0	0	0	0	0	0	0	0	0	0	0	0	0	0	0	0	0	0	0	0	0	0	0	0	0	0	0	0	0	0	0.372231	0	0	0
[truncated: 6 more columns]
