# Supplementary material for: eDNA captures depth partitioning in a kelp forest ecosystem
Source: PLoS One. 2021 Nov 4;16(11):e0253104. doi: 10.1371/journal.pone.0253104 (PMC8568143; doi:10.1371/journal.pone.0253104)
Supplement: S4 Table — (XLSX) [file pone.0253104.s010.xlsx]

## Sheet: S4_Table
	Species	Common_names	Surfzone	Habitat	Citation
	Brachyistius frenatus	Kelp perch	No	rocky reef	Eschmeyer, W.N., E.S. Herald and H. Hammann, 1983. A field guide to Pacific coast fishes of North America. Boston (MA, USA): Houghton Mifflin Company. xii+336 p.
	Cymatogaster aggregata	Shiner perch	Yes	sandy bottom	Eschmeyer, W.N., E.S. Herald and H. Hammann, 1983. A field guide to Pacific coast fishes of North America. Boston (MA, USA): Houghton Mifflin Company. xii+336 p.
	Embiotoca jacksoni	Black perch	Yes	rocky reef	Eschmeyer, W.N., E.S. Herald and H. Hammann, 1983. A field guide to Pacific coast fishes of North America. Boston (MA, USA): Houghton Mifflin Company. xii+336 p.
	Hypsurus caryi	Rainbow seaperch	No	rocky reef	Eschmeyer, W.N., E.S. Herald and H. Hammann, 1983. A field guide to Pacific coast fishes of North America. Boston (MA, USA): Houghton Mifflin Company. xii+336 p.
	Micrometrus minimus	Dwarf perch	Yes	sandy bottom	Eschmeyer, W.N., E.S. Herald and H. Hammann, 1983. A field guide to Pacific coast fishes of North America. Boston (MA, USA): Houghton Mifflin Company. xii+336 p.
	Rhacochilus toxotes	Rubberlip seaperch	Yes	rocky reef	Eschmeyer, W.N., E.S. Herald and H. Hammann, 1983. A field guide to Pacific coast fishes of North America. Boston (MA, USA): Houghton Mifflin Company. xii+336 p.
	Rhacochilus vacca	Pile perch	Yes	rocky reef	Eschmeyer, W.N., E.S. Herald and H. Hammann, 1983. A field guide to Pacific coast fishes of North America. Boston (MA, USA): Houghton Mifflin Company. xii+336 p.
	Chromis punctipinnis	Blacksmith	No	rocky reef	Allen, G.R., 1991. Damselfishes of the world. Mergus Publishers, Melle, Germany. 271 p.
	Caulolatilus princeps	Ocean whitefish	No	sandy bottom/rocky reef	Dooley, J.K., 1978. Systematics and biology of the tilefishes (Perciformes: Branchiostegidae and Malacanthidae) with descriptions of two new species. NOAA Tech. Rep. NMFS Circ. No. 411:1-78.
	Hypsypops rubicundus	Garibaldi damselfish	No	rocky reef	Allen, G.R., 1991. Damselfishes of the world. Mergus Publishers, Melle, Germany. 271 p.
	Cheilotrema saturnum	Black croaker	Yes	sandy bottom	Eschmeyer, W.N., E.S. Herald and H. Hammann, 1983. A field guide to Pacific coast fishes of North America. Boston (MA, USA): Houghton Mifflin Company. xii+336 p.
	Menticirrhus undulatus	California kingcroaker	Yes	sandy bottom	Eschmeyer, W.N., E.S. Herald and H. Hammann, 1983. A field guide to Pacific coast fishes of North America. Boston (MA, USA): Houghton Mifflin Company. xii+336 p.
	Seriphus politus	Queen croaker	Yes	sandy bottom	Eschmeyer, W.N., E.S. Herald and H. Hammann, 1983. A field guide to Pacific coast fishes of North America. Boston (MA, USA): Houghton Mifflin Company. xii+336 p.
	Umbrina roncador	Yellowfin drum	Yes	sandy bottom	Eschmeyer, W.N., E.S. Herald and H. Hammann, 1983. A field guide to Pacific coast fishes of North America. Boston (MA, USA): Houghton Mifflin Company. xii+336 p.
	Sphyraena argentea	Pacific barracuda	Yes	pelagic	Eschmeyer, W.N., E.S. Herald and H. Hammann, 1983. A field guide to Pacific coast fishes of North America. Boston (MA, USA): Houghton Mifflin Company. xii+336 p.
	Atherinops affinis	Topsmelt silverside	Yes	pelagic	Eschmeyer, W.N., E.S. Herald and H. Hammann, 1983. A field guide to Pacific coast fishes of North America. Boston (MA, USA): Houghton Mifflin Company. xii+336 p.
	Leuresthes tenuis	California grunion	Yes	pelagic	Eschmeyer, W.N., E.S. Herald and H. Hammann, 1983. A field guide to Pacific coast fishes of North America. Boston (MA, USA): Houghton Mifflin Company. xii+336 p.
	Synodus lucioceps	California lizardfish	No	sandy bottom/rocky reef	Eschmeyer, W.N., E.S. Herald and H. Hammann, 1983. A field guide to Pacific coast fishes of North America. Boston (MA, USA): Houghton Mifflin Company. xii+336 p.
	Strongylura exilis	Californian needlefish	Yes	pelagic	Eschmeyer, W.N., E.S. Herald and H. Hammann, 1983. A field guide to Pacific coast fishes of North America. Boston (MA, USA): Houghton Mifflin Company. xii+336 p.
	Hypsoblennius gilberti	Rockpool blenny	No	rocky reef	Eschmeyer, W.N., E.S. Herald and H. Hammann, 1983. A field guide to Pacific coast fishes of North America. Boston (MA, USA): Houghton Mifflin Company. xii+336 p.
	Hypsoblennius jenkinsi	Mussel blenny	No	rocky reef	Eschmeyer, W.N., E.S. Herald and H. Hammann, 1983. A field guide to Pacific coast fishes of North America. Boston (MA, USA): Houghton Mifflin Company. xii+336 p.
	Gibbonsia montereyensis	Crevice kelpfish	No	rocky reef	Eschmeyer, W.N., E.S. Herald and H. Hammann, 1983. A field guide to Pacific coast fishes of North America. Boston (MA, USA): Houghton Mifflin Company. xii+336 p.
	Heterostichus rostratus	Giant kelpfish	Yes	rocky reef	Eschmeyer, W.N., E.S. Herald and H. Hammann, 1983. A field guide to Pacific coast fishes of North America. Boston (MA, USA): Houghton Mifflin Company. xii+336 p.
	Rimicola muscarum	Kelp clingfish	No	rocky reef	Eschmeyer, W.N., E.S. Herald and H. Hammann, 1983. A field guide to Pacific coast fishes of North America. Boston (MA, USA): Houghton Mifflin Company. xii+336 p.
	Paraclinus integripinnis	Reef finspot	No	rocky reef	Eschmeyer, W.N., E.S. Herald and H. Hammann, 1983. A field guide to Pacific coast fishes of North America. Boston (MA, USA): Houghton Mifflin Company. xii+336 p.
	Trachurus symmetricus	Pacific jack mackerel	Yes	pelagic	Eschmeyer, W.N., E.S. Herald and H. Hammann, 1983. A field guide to Pacific coast fishes of North America. Boston (MA, USA): Houghton Mifflin Company. xii+336 p.
	Girella nigricans	Opaleye	Yes	rocky reef	Eschmeyer, W.N., E.S. Herald and H. Hammann, 1983. A field guide to Pacific coast fishes of North America. Boston (MA, USA): Houghton Mifflin Company. xii+336 p.
	Hermosilla azurea	Zebra perch sea-chub	No	rocky reef	Knudsen, S.W. and K.D. Clements, 2013. Revision of the fish family Kyphosidae (Teleostei: Perciformes). Zootaxa 3751(1):001-101.
	Medialuna californiensis	Halfmoon	No	rocky reef	Eschmeyer, W.N., E.S. Herald and H. Hammann, 1983. A field guide to Pacific coast fishes of North America. Boston (MA, USA): Houghton Mifflin Company. xii+336 p.
	Sardinops sagax	Pacific sardine	Yes	pelagic	Whitehead, P.J.P., 1985. FAO Species Catalogue. Vol. 7. Clupeoid fishes of the world (suborder Clupeoidei). An annotated and illustrated catalogue of the herrings, sardines, pilchards, sprats, shads, anchovies and wolf-herrings. FAO Fish. Synop. 125(7/1):1-303. Rome: FAO.
	Engraulis mordax	Californian anchovy	Yes	pelagic	Whitehead, P.J.P., 1985. FAO Species Catalogue. Vol. 7. Clupeoid fishes of the world (suborder Clupeoidei). An annotated and illustrated catalogue of the herrings, sardines, pilchards, sprats, shads, anchovies and wolf-herrings. FAO Fish. Synop. 125(7/1):
	Lethops connectens	Halfblind goby	No	rocky reef	Eschmeyer, W.N., E.S. Herald and H. Hammann, 1983. A field guide to Pacific coast fishes of North America. Boston (MA, USA): Houghton Mifflin Company. xii+336 p.
	Typhlogobius californiensis	Blind goby	Yes	sandy bottom/rocky reef	Eschmeyer, W.N., E.S. Herald and H. Hammann, 1983. A field guide to Pacific coast fishes of North America. Boston (MA, USA): Houghton Mifflin Company. xii+336 p.
	Halichoeres semicinctus	Rock wrasse	No	sandy bottom/rocky reef	Eschmeyer, W.N., E.S. Herald and H. Hammann, 1983. A field guide to Pacific coast fishes of North America. Boston (MA, USA): Houghton Mifflin Company. xii+336 p.
	Oxyjulis californica	Señorita	No	rocky reef	Eschmeyer, W.N., E.S. Herald and H. Hammann, 1983. A field guide to Pacific coast fishes of North America. Boston (MA, USA): Houghton Mifflin Company. xii+336 p.
	Semicossyphus pulcher	California sheephead	No	rocky reef	Eschmeyer, W.N., E.S. Herald and H. Hammann, 1983. A field guide to Pacific coast fishes of North America. Boston (MA, USA): Houghton Mifflin Company. xii+336 p.
	Anisotremus davidsonii	Xantic sargo	Yes	rocky reef	Eschmeyer, W.N., E.S. Herald and H. Hammann, 1983. A field guide to Pacific coast fishes of North America. Boston (MA, USA): Houghton Mifflin Company. xii+336 p.
	Mugil cephalus	Flathead grey mullet	Yes	sandy bottom	Eschmeyer, W.N., E.S. Herald and H. Hammann, 1983. A field guide to Pacific coast fishes of North America. Boston (MA, USA): Houghton Mifflin Company. xii+336 p.
	Ophidion scrippsae	Basketweave cusk-eel	No	sandy bottom	Eschmeyer, W.N., E.S. Herald and H. Hammann, 1983. A field guide to Pacific coast fishes of North America. Boston (MA, USA): Houghton Mifflin Company. xii+336 p.
	Clinocottus analis	Woolly sculpin	No	rocky reef	Eschmeyer, W.N., E.S. Herald and H. Hammann, 1983. A field guide to Pacific coast fishes of North America. Boston (MA, USA): Houghton Mifflin Company. xii+336 p.
	Clinocottus recalvus	Bald sculpin	No	rocky reef	Eschmeyer, W.N., E.S. Herald and H. Hammann, 1983. A field guide to Pacific coast fishes of North America. Boston (MA, USA): Houghton Mifflin Company. xii+336 p.
	Ruscarius creaseri	Roughcheek sculpin	No	rocky reef	Eschmeyer, W.N., E.S. Herald and H. Hammann, 1983. A field guide to Pacific coast fishes of North America. Boston (MA, USA): Houghton Mifflin Company. xii+336 p.
	Scorpaenichthys marmoratus	Cabezon	No	sandy bottom/rocky reef	Eschmeyer, W.N., E.S. Herald and H. Hammann, 1983. A field guide to Pacific coast fishes of North America. Boston (MA, USA): Houghton Mifflin Company. xii+336 p.
	Oxylebius pictus	Painted greenling	No	rocky reef	Eschmeyer, W.N., E.S. Herald and H. Hammann, 1983. A field guide to Pacific coast fishes of North America. Boston (MA, USA): Houghton Mifflin Company. xii+336 p.
	Scorpaena guttata	California scorpionfish	No	rocky reef	Eschmeyer, W.N., E.S. Herald and H. Hammann, 1983. A field guide to Pacific coast fishes of North America. Boston (MA, USA): Houghton Mifflin Company. xii+336 p.
	Paralabrax clathratus	Kelp bass	Yes	rocky reef	Eschmeyer, W.N., E.S. Herald and H. Hammann, 1983. A field guide to Pacific coast fishes of North America. Boston (MA, USA): Houghton Mifflin Company. xii+336 p.
	Paralabrax nebulifer	Barred sand bass	Yes	rocky reef	Eschmeyer, W.N., E.S. Herald and H. Hammann, 1983. A field guide to Pacific coast fishes of North America. Boston (MA, USA): Houghton Mifflin Company. xii+336 p.
	Symphurus atricaudus	California tonguefish	No	sandy bottom	Eschmeyer, W.N., E.S. Herald and H. Hammann, 1983. A field guide to Pacific coast fishes of North America. Boston (MA, USA): Houghton Mifflin Company. xii+336 p.
	Citharichthys sordidus	Pacific sanddab	Yes	sandy bottom	Eschmeyer, W.N., E.S. Herald and H. Hammann, 1983. A field guide to Pacific coast fishes of North America. Boston (MA, USA): Houghton Mifflin Company. xii+336 p.
	Citharichthys stigmaeus	Speckled sanddab	Yes	sandy bottom	Eschmeyer, W.N., E.S. Herald and H. Hammann, 1983. A field guide to Pacific coast fishes of North America. Boston (MA, USA): Houghton Mifflin Company. xii+336 p.
	Paralichthys californicus	California flounder	Yes	sandy bottom	Eschmeyer, W.N., E.S. Herald and H. Hammann, 1983. A field guide to Pacific coast fishes of North America. Boston (MA, USA): Houghton Mifflin Company. xii+336 p.
	Pleuronichthys verticalis	Hornyhead turbot	No	sandy bottom	Eschmeyer, W.N., E.S. Herald and H. Hammann, 1983. A field guide to Pacific coast fishes of North America. Boston (MA, USA): Houghton Mifflin Company. xii+336 p.
	Sarda chiliensis	Eastern pacific bonito	No	pelagic	Collette, B.B. and C.E. Nauen, 1983. FAO Species Catalogue. Vol. 2. Scombrids of the world. An annotated and illustrated catalogue of tunas, mackerels, bonitos and related species known to date. Rome: FAO. FAO Fish. Synop. 125(2):137 p.
	Scomber japonicus	Chub mackerel	Yes	pelagic	Collette, B.B. and C.E. Nauen, 1983. FAO Species Catalogue. Vol. 2. Scombrids of the world. An annotated and illustrated catalogue of tunas, mackerels, bonitos and related species known to date. Rome: FAO. FAO Fish. Synop. 125(2):137 p.
	Syngnathus leptorhynchus	Bay pipefish	No	rocky reef	Eschmeyer, W.N., E.S. Herald and H. Hammann, 1983. A field guide to Pacific coast fishes of North America. Boston (MA, USA): Houghton Mifflin Company. xii+336 p.
	Pluvialis dominica	American golden plover	NA
	Larus occidentalis	Western gull	NA
	Campylorhynchus zonatus	Band-backed wren	NA
	Regulus calendula	Ruby-crowned kinglet	NA
	Pelecanus occidentalis	Brown pelican	NA
	Urile pelagicus	Pelagic cormorant	NA
	Platyrhinoidis triseriata	Thornback guitarfish	Yes	sandy bottom	Eschmeyer, W.N., E.S. Herald and H. Hammann, 1983. A field guide to Pacific coast fishes of North America. Boston (MA, USA): Houghton Mifflin Company. xii+336 p.
	Squatina californica	Pacific angelshark	No	sandy bottom	Compagno, L.J.V., 1984. FAO Species Catalogue. Vol. 4. Sharks of the world. An annotated and illustrated catalogue of shark species known to date. Part 1 - Hexanchiformes to Lamniformes. FAO Fish. Synop. 125(4/1):1-249. Rome, FAO.
	Mustelus californicus	Gray smoothhound	Yes	sandy bottom/rocky reef	Compagno, L.J.V., 1984. FAO Species Catalogue. Vol. 4. Sharks of the world. An annotated and illustrated catalogue of shark species known to date. Part 1 - Hexanchiformes to Lamniformes. FAO Fish. Synop. 125(4/1):1-249. Rome, FAO.
	Triakis semifasciata	Leopard shark	Yes	sandy bottom/rocky reef	Compagno, L.J.V., 1984. FAO Species Catalogue. Vol. 4. Sharks of the world. An annotated and illustrated catalogue of shark species known to date. Part 1 - Hexanchiformes to Lamniformes. FAO Fish. Synop. 125(4/1):1-249. Rome, FAO.
	Heterodontus francisci	Horn shark	No	sandy bottom/rocky reef	Compagno, L.J.V., 1984. FAO Species Catalogue. Vol. 4. Sharks of the world. An annotated and illustrated catalogue of shark species known to date. Part 1 - Hexanchiformes to Lamniformes. FAO Fish. Synop. 125(4/1):1-249. Rome, FAO.
	Gymnura marmorata	California butterfly ray	Yes	sandy bottom	Compagno, L.J.V., 1984. FAO Species Catalogue. Vol. 4. Sharks of the world. An annotated and illustrated catalogue of shark species known to date. Part 1 - Hexanchiformes to Lamniformes. FAO Fish. Synop. 125(4/1):1-249. Rome, FAO.
	Myliobatis californica	Bat eagle ray	Yes	sandy bottom	Eschmeyer, W.N., E.S. Herald and H. Hammann, 1983. A field guide to Pacific coast fishes of North America. Boston (MA, USA): Houghton Mifflin Company. xii+336 p.
	Pseudobatos productus	Shovelnose guitarfish	Yes	sandy bottom	Eschmeyer, W.N., E.S. Herald and H. Hammann, 1983. A field guide to Pacific coast fishes of North America. Boston (MA, USA): Houghton Mifflin Company. xii+336 p.
	Tursiops truncatus	Bottlenose dolphin	No	pelagic	Wells, R.S., Natoli, A. & Braulik, G. 2019. Tursiops truncatus . The IUCN Red List of Threatened Species 2019: e.T22563A50377908.
	Zalophus californianus	California sea lion	No	pelagic	Aurioles-Gamboa, D. & Hernández-Camacho, J. 2015. Zalophus californianus . The IUCN Red List of Threatened Species 2015: e.T41666A45230310.
	Family Embiotocidae*	surfperch	Yes	sandy bottom	Eschmeyer, W.N., E.S. Herald and H. Hammann, 1983. A field guide to Pacific coast fishes of North America. Boston (MA, USA): Houghton Mifflin Company. xii+336 p.
	Genus Gibbonsia*	clinids	Yes	rocky reef	Eschmeyer, W.N., E.S. Herald and H. Hammann, 1983. A field guide to Pacific coast fishes of North America. Boston (MA, USA): Houghton Mifflin Company. xii+336 p.
