# Supplementary material for: eDNA captures depth partitioning in a kelp forest ecosystem
Source: PLoS One. 2021 Nov 4;16(11):e0253104. doi: 10.1371/journal.pone.0253104 (PMC8568143; doi:10.1371/journal.pone.0253104)
Supplement: S5 Table — (XLSX) [file pone.0253104.s011.xlsx]

## Sheet: S5_Table
Species	Common_names	Surfzone	Habitat	Highest Abundance	Match
Brachyistius frenatus	Kelp perch	No	rocky reef	Shallow	No
Cymatogaster aggregata	Shiner perch	Yes	sandy bottom	Deep	Yes
Embiotoca jacksoni	Black perch	Yes	rocky reef	Deep	Yes
Hypsurus caryi	Rainbow seaperch	No	rocky reef	Deep	Yes
Micrometrus minimus	Dwarf perch	Yes	sandy bottom	Deep	Yes
Rhacochilus toxotes	Rubberlip seaperch	Yes	rocky reef	Deep	Yes
Rhacochilus vacca	Pile perch	Yes	rocky reef	Deep	Yes
Chromis punctipinnis	Blacksmith	No	rocky reef	Shallow	No
Caulolatilus princeps	Ocean whitefish	No	sandy bottom/rocky reef	Deep	Yes
Hypsypops rubicundus	Garibaldi damselfish	No	rocky reef	Deep	Yes
Cheilotrema saturnum	Black croaker	Yes	sandy bottom	Deep	Yes
Menticirrhus undulatus	California kingcroaker	Yes	sandy bottom	Deep	Yes
Seriphus politus	Queen croaker	Yes	sandy bottom	Deep	Yes
Umbrina roncador	Yellowfin drum	Yes	sandy bottom	Deep	Yes
Sphyraena argentea	Pacific barracuda	Yes	pelagic	Shallow	Yes
Atherinops affinis	Topsmelt silverside	Yes	pelagic	Shallow	Yes
Leuresthes tenuis	California grunion	Yes	pelagic	Shallow	Yes
Synodus lucioceps	California lizardfish	No	sandy bottom/rocky reef	Deep	Yes
Strongylura exilis	Californian needlefish	Yes	pelagic	Deep	No
Hypsoblennius gilberti	Rockpool blenny	No	rocky reef	Deep	Yes
Hypsoblennius jenkinsi	Mussel blenny	No	rocky reef	Deep	Yes
Gibbonsia montereyensis	Crevice kelpfish	No	rocky reef	Shallow	No
Heterostichus rostratus	Giant kelpfish	Yes	rocky reef	Deep	Yes
Rimicola muscarum	Kelp clingfish	No	rocky reef	Shallow	No
Paraclinus integripinnis	Reef finspot	No	rocky reef	Deep	Yes
Trachurus symmetricus	Pacific jack mackerel	Yes	pelagic	Deep	No
Girella nigricans	Opaleye	Yes	rocky reef	Deep	Yes
Hermosilla azurea	Zebra perch sea-chub	No	rocky reef	Deep	Yes
Medialuna californiensis	Halfmoon	No	rocky reef	Deep	Yes
Sardinops sagax	Pacific sardine	Yes	pelagic	Shallow	Yes
Engraulis mordax	Californian anchovy	Yes	pelagic	Deep	No
Lethops connectens	Halfblind goby	No	rocky reef	Deep	Yes
Typhlogobius californiensis	Blind goby	Yes	sandy bottom/rocky reef	Deep	Yes
Halichoeres semicinctus	Rock wrasse	No	sandy bottom/rocky reef	Deep	Yes
Oxyjulis californica	Señorita	No	rocky reef	Deep	Yes
Semicossyphus pulcher	California sheephead	No	rocky reef	Deep	Yes
Anisotremus davidsonii	Xantic sargo	Yes	rocky reef	Deep	Yes
Mugil cephalus	Flathead grey mullet	Yes	sandy bottom	Deep	Yes
Ophidion scrippsae	Basketweave cusk-eel	No	sandy bottom	Deep	Yes
Clinocottus analis	Woolly sculpin	No	rocky reef	Deep	Yes
Clinocottus recalvus	Bald sculpin	No	rocky reef	Shallow	No
Ruscarius creaseri	Roughcheek sculpin	No	rocky reef	Deep	Yes
Scorpaenichthys marmoratus	Cabezon	No	sandy bottom/rocky reef	Deep	Yes
Oxylebius pictus	Painted greenling	No	rocky reef	Deep	Yes
Scorpaena guttata	California scorpionfish	No	rocky reef	Deep	Yes
Paralabrax clathratus	Kelp bass	Yes	rocky reef	Deep	Yes
Paralabrax nebulifer	Barred sand bass	Yes	rocky reef	Deep	Yes
Symphurus atricaudus	California tonguefish	No	sandy bottom	Shallow	No
Citharichthys sordidus	Pacific sanddab	Yes	sandy bottom	Deep	Yes
Citharichthys stigmaeus	Speckled sanddab	Yes	sandy bottom	Deep	Yes
Paralichthys californicus	California flounder	Yes	sandy bottom	Deep	Yes
Pleuronichthys verticalis	Hornyhead turbot	No	sandy bottom	Shallow	No
Sarda chiliensis	Eastern pacific bonito	No	pelagic	Deep	No
Scomber japonicus	Chub mackerel	Yes	pelagic	Shallow	Yes
Syngnathus leptorhynchus	Bay pipefish	No	rocky reef	Shallow	No
Platyrhinoidis triseriata	Thornback guitarfish	Yes	sandy bottom	Deep	Yes
Squatina californica	Pacific angelshark	No	sandy bottom	Deep	Yes
Mustelus californicus	Gray smoothhound	Yes	sandy bottom/rocky reef	NA (none in offshore stations)	NA
Triakis semifasciata	Leopard shark	Yes	sandy bottom/rocky reef	Deep	Yes
Heterodontus francisci	Horn shark	No	sandy bottom/rocky reef	Deep	Yes
Gymnura marmorata	California butterfly ray	Yes	sandy bottom	Shallow	No
Myliobatis californica	Bat eagle ray	Yes	sandy bottom	Shallow	No
Pseudobatos productus	Shovelnose guitarfish	Yes	sandy bottom	Deep	Yes
Tursiops truncatus	Bottlenose dolphin	No	pelagic	Deep	No
Zalophus californianus	California sea lion	No	pelagic	Shallow	Yes
Family Embiotocidae*	surfperch	Yes	sandy bottom	Deep	Yes
Genus Gibbonsia*	clinids	Yes	rocky reef	Deep	Yes
