# Supplementary material for: eDNA captures depth partitioning in a kelp forest ecosystem
Source: PLoS One. 2021 Nov 4;16(11):e0253104. doi: 10.1371/journal.pone.0253104 (PMC8568143; doi:10.1371/journal.pone.0253104)
Supplement: S6 Table — (XLSX) [file pone.0253104.s012.xlsx]

## Sheet: S6_Table
Species	Day	Mean	SE
Sardinops sagax	D1	0.234674	0.0553333
	D2	0.4087	0.0645045
	D3	0.157416	0.0111567
Umbrina roncador	D1	0.367197	0.0561083
	D2	0.202939	0.0731538
	D3	0.0989759	0.0229712
Paralabrax nebulifer	D1	0.0992174	0.0249896
	D2	0.130159	0.0292973
	D3	0.242108	0.0670349
Engraulis mordax	D1	0.431614	0.0716845
	D2	0.0780406	0.0227265
	D3	0.215103	0.0578687
Paralabrax clathratus	D1	0.106892	0.0377091
	D2	0.238377	0.0667766
	D3	0.232127	0.0524903
Citharichthys stigmaeus	D1	0.0214812	0.00495531
	D2	0.0889629	0.0244641
	D3	0.248072	0.0672804
Menticcirhus undulatus	D1	0.215661	0.0578336
	D2	0.0979779	0.0390514
	D3	0.125665	0.0526935
Family Embiotocidae	D1	0.317271	0.0468371
	D2	0.188745	0.0669272
	D3	0.185067	0.060752
Atherinops affinis	D1	0.332047	0.0500979
	D2	0.421737	0.0581789
	D3	0.305241	0.0547431
Seriphus politus	D1	0.256066	0.0423613
	D2	0.196365	0.069754
	D3	0.102986	0.0190431
Leuresthes tenuis	D1	0.0302283	0.00868287
	D2	0.252963	0.0801997
	D3	0.0786565	0.0193879
Genus Gibbonsia	D1	0.363509	0.0779579
	D2	0.251754	0.0490701
	D3	0.200629	0.034419
Semicossyphus pulcher	D1	0.049	0.017
	D2	0.219	0.063
	D3	0.313	0.073
Squatina californica	D1	0.006	0.003
	D2	0.057	0.034
	D3	0.247	0.084
